# Supplementary material for: Metacognition across sensory modalities: Vision, warmth, and nociceptive pain
Source: Cognition. 2019 May;186:32–41. doi: 10.1016/j.cognition.2019.01.018 (PMC6411924; doi:10.1016/j.cognition.2019.01.018)
Supplement: Supplementary data 2 [file mmc2.xlsx]

## Sheet: Efficiency
Vision	Warmth	Pain
1.7127	1.083	1.7636
0.7484	0.66352	0.81171
0.67136	0.4324	0.57161
0.73982	0.74131	0.63373
1.0693	1.3725	0.60945
0.90593	1.4989	0.97088
0.83731	0.81552	0.89694
0.81538	1.7157	0.50783
0.77282	0.062264	0.47564
1.0475	0.92188	0.74146
1.3114	1.4905	0.75223
0.70133	0.97957	1.131
0.47834	0.93731	1.2342
0.79992	1.233	1.2787
1.6209	1.5968	1.0147
1.4494	1.3847	0.76715
0.69211	1.1753	0.58976
0.87681	1.1673	0.8265
0.54942	0.97634	1.1379
1.1982	1.3214	0.99314
1.3185	1.2206	1.2095
0.98739	0.68563	0.84819
0.45447	0.64664	1.4071
0.88472	0.82058	0.15705
1.2113	0.69074	0.45937
1.1809	1.1126	1.3078
0.63325	0.85035	0.81573
0.47328	0.69392	0.6905
1.4645	1.2815	0.21833
0.74702	0.80975	1.1901
0.84971	1.1553	0.78203
0.56758	0.95059	1.1689
0.58835	0.41122	0.89401
1.1624	0.78673	0.66741
0.40729	1.1899	1.1405
0.48766	1.166	1.0496

## Sheet: Meta-dprime
Vision	Warmth	Pain
2.3096	0.87576	1.7051
0.92107	0.68024	1.1426
0.63382	0.36847	0.59363
0.65049	0.96406	0.79925
1.1846	1.4092	0.71135
1.1186	0.9451	1.3879
0.8875	0.7296	0.96055
0.88473	1.0054	0.55322
0.88111	0.07249	0.59735
1.1632	0.88763	0.76117
1.4183	1.5425	0.81669
0.93908	1.0405	1.4205
0.55292	1.1337	1.8155
1.0347	1.026	1.273
1.8684	0.49594	1.1312
1.9124	1.6156	0.8432
0.84774	1.4353	0.70763
1.049	1.1343	0.97533
0.70718	0.96109	1.6535
1.3327	1.1133	1.132
1.4914	1.4273	1.441
1.1404	0.85892	1.0322
0.5203	0.8577	1.667
1.0104	0.75906	0.19438
1.3503	0.6305	0.53723
1.7636	1.3922	1.8142
0.69793	0.96408	1.0972
0.6506	0.85097	0.77623
1.6258	1.0262	0.24627
0.93175	0.96999	1.3753
1.0071	0.88064	0.84653
0.61812	1.5059	1.4936
0.75799	0.51318	0.88534
1.3752	0.89459	0.93972
0.38512	1.2428	1.193
0.49794	1.327	1.2771

## Sheet: Dprime
Vision	Warmth	Pain
1.3913	0.86399	1.0119
1.269	1.0647	1.4488
0.98943	0.91721	1.0779
0.9251	1.3386	1.2952
1.146	1.0692	1.2024
1.2718	0.67288	1.47
1.0986	0.94121	1.1101
1.1246	0.62772	1.1312
1.181	1.1855	1.289
1.1523	1.0063	1.0675
1.1198	1.0803	1.1221
1.3816	1.1019	1.2911
1.1978	1.2489	1.5138
1.3329	0.88406	1.0375
1.1902	0.43676	1.1517
1.3564	1.2043	1.1362
1.2614	1.2566	1.2373
1.2327	1.0407	1.2232
1.3252	1.0297	1.4928
1.1505	0.8967	1.1789
1.172	1.2071	1.226
1.1942	1.299	1.2526
1.1797	1.3643	1.221
1.1787	0.97143	1.2624
1.1529	0.95678	1.2042
1.5335	1.2901	1.4258
1.1415	1.1708	1.3783
1.4103	1.2742	1.1623
1.1493	0.85683	1.156
1.2815	1.243	1.1993
1.2284	0.81997	1.1222
1.1277	1.633	1.3203
1.3264	1.2878	1.0325
1.2204	1.173	1.4468
0.98478	1.0949	1.0868
1.0592	1.1778	1.251

## Sheet: Mean confidence rating
Vision	Warmth	Pain
3.2687	2.7437	2.775
3.1812	2.45	2.8062
2.7313	2.425	2.75
3.2813	2.7625	2.85
2.4875	2.6812	2.4688
2.6625	2.475	2.65
2.0812	2	2.1125
2.525	2.7062	2.8188
2.2875	2.3438	2.3813
2.8937	2.7188	2.5313
2.9375	3.2813	3.2125
2.8312	2.7188	2.4188
2.925	2.9937	2.8625
2.6875	2.4875	2.875
2.6375	3.1187	2.8875
3.25	3.225	3.075
2.5	2.875	2.5375
2.5438	3.0313	2.975
2.0875	2.5812	2.6688
2.2062	2.3687	2.6875
2.7437	3.2625	3.225
2.8687	2.4688	2.65
3.2375	2.7875	2.8813
2.4562	2.5125	2.7625
2.6437	2.8875	2.8563
2.9188	2.6563	2.9625
2.775	2.975	2.9312
3.2	3.0063	3.1812
2.1938	2.4125	2.275
2.3937	2.525	2.55
2.6938	2.8438	2.7375
2.1375	2.6	2.8312
2.9	2.85	3.0688
3.0063	2.9688	2.9688
2.1125	2.1313	2.325
2.625	2.425	2.6875

## Sheet: Prop. correct 2IFC
Vision	Warmth	Pain
0.7125	0.6625	0.69375
0.725	0.70625	0.725
0.69375	0.6375	0.70625
0.68125	0.725	0.74375
0.71875	0.7	0.73125
0.725	0.63125	0.725
0.7125	0.68125	0.7125
0.7125	0.60625	0.70625
0.70625	0.7	0.74375
0.70625	0.69375	0.70625
0.7125	0.69375	0.7125
0.7125	0.7125	0.74375
0.7	0.7125	0.71875
0.725	0.66875	0.7
0.725	0.5875	0.71875
0.7375	0.725	0.71875
0.725	0.7375	0.73125
0.73125	0.63125	0.7125
0.73125	0.6875	0.73125
0.71875	0.6625	0.71875
0.7125	0.725	0.73125
0.71875	0.69375	0.7375
0.725	0.725	0.73125
0.725	0.6875	0.74375
0.71875	0.6875	0.73125
0.73125	0.725	0.73125
0.7125	0.725	0.75625
0.7375	0.69375	0.71875
0.71875	0.6625	0.7125
0.74375	0.7	0.7
0.70625	0.65625	0.7125
0.7125	0.71875	0.7125
0.71875	0.7125	0.7
0.725	0.725	0.7375
0.69375	0.675	0.70625
0.70625	0.7125	0.7375

## Sheet: Manipulation check-pain ratings
Warmth	Pain
1.1	1.6
1.3	1.9
1.9	2.4
2	3.3
2	1.9
1	1
2.2	2.7
2.2	2.4
2.4	3.1
2.5	2.8
3	3.3
1.9	3.3
1.8	2.3
2.4	2.8
1.5	1.9
1.9	1.8
1.5	2.4
1.4	2.1
1.5	3.2
3	2.7
1	1.9
1.8	2.8
1.5	2.4
2.4	2.8
1.9	2.9
2	2.8
1.7	2.7
1.7	2.7
1.8	2.4
2.1	2.6
1.7	2.8
1.4	2
1.5	1.9
2.5	2.8
1.8	2
2.2	2.6
